# Supplementary material for: Medigap-guaranteed issue associated with Medicare Advantage disenrollment for beneficiaries administered a part B drug
Source: Health Aff Sch. 2024 Oct 23;2(11):qxae136. doi: 10.1093/haschl/qxae136 (PMC11538962; doi:10.1093/haschl/qxae136)
Supplement: qxae136_Supplementary_Data [file qxae136_supplementary_data.zip]

Archive with 2 entries (2 files):
- ICMJE coi_disclosure.docx
- Corrected Appendix_4.14.25.docx
